# Supplementary material for: Biomarkers of Calcification, Endothelial Injury, and Platelet-Endothelial Interaction in Patients with Aortic Valve Stenosis
Source: Int J Mol Sci. 2025 May 19;26(10):4873. doi: 10.3390/ijms26104873 (PMC12112274; doi:10.3390/ijms26104873)
Supplement: Supplementary file 1 [file ijms-26-04873-s001.zip]

Archive with 1 entries (1 files):
- ijms-3600924-supplementary.pdf
